# Supplementary material for: HiCAT: a tool for automatic annotation of centromere structure
Source: Genome Biol. 2023 Mar 28;24:58. doi: 10.1186/s13059-023-02900-5 (PMC10053651; doi:10.1186/s13059-023-02900-5)
Supplement: Supplementary file 2 — Additional file 2: Table S1. Simulated validation in canonical datasets. [file 13059_2023_2900_MOESM2_ESM.xlsx]

## Sheet: Sheet1
Table S1. Simulated validation in canonical datasets
Repeat	Monomer size	Monomer divergence	HOR divergence	HiCAT HOR annotation number	HORmon HOR annotation number	HORmon HOR annotation pattern	HORmon HOR annotation pattern length (mor is monomers)
canonical	100	0.3	0.025	40	39	A,B,C,D,A	4mor
canonical	100	0.3	0.015	40	40	A,B,C,D,E,A	5mor
canonical	100	0.3	0.005	39	40	A,B,C,D,E,A	5mor
canonical	100	0.2	0.025	40	40	A,B,C,D,E,A	5mor
canonical	100	0.2	0.015	40	40	A,B,C,D,E,A	5mor
canonical	100	0.2	0.005	40	40	A,B,C,D,E,A	5mor
canonical	100	0.1	0.025	40	40	A,B,C,D,E,A	5mor
canonical	100	0.1	0.015	40	40	A,B,C,D,E,A	5mor
canonical	100	0.1	0.005	40	40	A,B,C,D,E,A	5mor
canonical	200	0.3	0.025	40	40	A,B,C,D,E,A	5mor
canonical	200	0.3	0.015	40	40	A,B,C,D,E,A	5mor
canonical	200	0.3	0.005	40	40	A,B,C,D,E,A	5mor
canonical	200	0.2	0.025	40	40	A,B,C,D,E,A	5mor
canonical	200	0.2	0.015	40	40	A,B,C,D,E,A	5mor
canonical	200	0.2	0.005	40	40	A,B,C,D,E,A	5mor
canonical	200	0.1	0.025	40	40	A,B,C,D,E,A	5mor
canonical	200	0.1	0.015	40	40	A,B,C,D,E,A	5mor
canonical	200	0.1	0.005	40	40	A,B,C,D,E,A	5mor
canonical	300	0.3	0.025	40	36	A,B,C,D,E,A	5mor
canonical	300	0.3	0.015	40	38	A,B,C,D,E,A	5mor
canonical	300	0.3	0.005	40	40	A,B,C,D,E,A	5mor
canonical	300	0.2	0.025	40	40	A,B,C,D,E,A	5mor
canonical	300	0.2	0.015	40	40	A,B,C,D,E,A	5mor
canonical	300	0.2	0.005	40	40	A,B,C,D,E,A	5mor
canonical	300	0.1	0.025	40	38	A,B,C,D,E,A	5mor
canonical	300	0.1	0.015	40	39	A,B,C,D,E,A	5mor
canonical	300	0.1	0.005	40	40	A,B,C,D,E,A	5mor
canonical	400	0.3	0.025	16	33	A,B,C,D,E,A	5mor
canonical	400	0.3	0.015	40	33	A,B,C,D,E,A	5mor
canonical	400	0.3	0.005	40	33	A,B,C,D,E,A	5mor
canonical	400	0.2	0.025	40	33	A,B,C,D,E,A	5mor
canonical	400	0.2	0.015	40	33	A,B,C,D,E,A	5mor
canonical	400	0.2	0.005	40	33	A,B,C,D,E,A	5mor
canonical	400	0.1	0.025	40	33	A,B,C,D,E,A	5mor
canonical	400	0.1	0.015	40	33	A,B,C,D,E,A	5mor
canonical	400	0.1	0.005	40	33	A,B,C,D,E,A	5mor
canonical2	100	0.3	0.025	40	39	A,B,C,D,E,A	5mor
canonical2	100	0.3	0.015	40	40	A,B,C,D,E,A	5mor
canonical2	100	0.3	0.005	40	40	A,B,C,D,E,A	5mor
canonical2	100	0.2	0.025	40	40	A,B,C,D,E,A	5mor
canonical2	100	0.2	0.015	40	40	A,B,C,D,E,A	5mor
canonical2	100	0.2	0.005	40	40	A,B,C,D,E,A	5mor
canonical2	100	0.1	0.025	40	40	A,B,C,D,E,A	5mor
canonical2	100	0.1	0.015	40	40	A,B,C,D,E,A	5mor
canonical2	100	0.1	0.005	39	40	A,B,C,D,E,A	5mor
canonical2	200	0.3	0.025	40	40	A,B,C,D,E,A	5mor
canonical2	200	0.3	0.015	40	40	A,B,C,D,E,A	5mor
canonical2	200	0.3	0.005	40	40	A,B,C,D,E,A	5mor
canonical2	200	0.2	0.025	40	40	A,B,C,D,E,A	5mor
canonical2	200	0.2	0.015	40	40	A,B,C,D,E,A	5mor
canonical2	200	0.2	0.005	40	40	A,B,C,D,E,A	5mor
canonical2	200	0.1	0.025	40	40	A,B,C,D,E,A	5mor
canonical2	200	0.1	0.015	40	40	A,B,C,D,E,A	5mor
canonical2	200	0.1	0.005	40	40	A,B,C,D,E,A	5mor
canonical2	300	0.3	0.025	40	39	A,B,C,D,E,A	5mor
canonical2	300	0.3	0.015	40	40	A,B,C,D,E,A	5mor
canonical2	300	0.3	0.005	40	40	A,B,C,D,E,A	5mor
canonical2	300	0.2	0.025	40	40	A,B,C,D,E,A	5mor
canonical2	300	0.2	0.015	40	39	A,B,C,D,E,A	5mor
canonical2	300	0.2	0.005	40	40	A,B,C,D,E,A	5mor
canonical2	300	0.1	0.025	40	39	A,B,C,D,E,A	5mor
canonical2	300	0.1	0.015	40	40	A,B,C,D,E,A	5mor
canonical2	300	0.1	0.005	40	40	A,B,C,D,E,A	5mor
canonical2	400	0.3	0.025	40	33	A,B,C,D,E,A	5mor
canonical2	400	0.3	0.015	40	33	A,B,C,D,E,A	5mor
canonical2	400	0.3	0.005	40	33	A,B,C,D,E,A	5mor
canonical2	400	0.2	0.025	40	33	A,B,C,D,E,A	5mor
canonical2	400	0.2	0.015	40	33	A,B,C,D,E,A	5mor
canonical2	400	0.2	0.005	40	33	A,B,C,D,E,A	5mor
canonical2	400	0.1	0.025	40	33	A,B,C,D,E,A	5mor
canonical2	400	0.1	0.015	40	33	A,B,C,D,E,A	5mor
canonical2	400	0.1	0.005	40	33	A,B,C,D,E,A	5mor
canonical3	100	0.3	0.025	39	40	A,B,C,D,E,A	5mor
canonical3	100	0.3	0.015	40	40	A,B,C,D,E,A	5mor
canonical3	100	0.3	0.005	40	40	A,B,C,D,E,A	5mor
canonical3	100	0.2	0.025	40	40	A,B,C,D,E,A	5mor
canonical3	100	0.2	0.015	40	40	A,B,C,D,E,A	5mor
canonical3	100	0.2	0.005	40	40	A,B,C,D,E,A	5mor
canonical3	100	0.1	0.025	40	40	A,B,C,D,E,A	5mor
canonical3	100	0.1	0.015	40	40	A,B,C,D,E,A	5mor
canonical3	100	0.1	0.005	40	40	A,B,C,D,E,A	5mor
canonical3	200	0.3	0.025	40	40	A,B,C,D,E,A	5mor
canonical3	200	0.3	0.015	40	40	A,B,C,D,E,A	5mor
canonical3	200	0.3	0.005	40	40	A,B,C,D,E,A	5mor
canonical3	200	0.2	0.025	40	40	A,B,C,D,E,A	5mor
canonical3	200	0.2	0.015	40	40	A,B,C,D,E,A	5mor
canonical3	200	0.2	0.005	40	40	A,B,C,D,E,A	5mor
canonical3	200	0.1	0.025	40	40	A,B,C,D,E,A	5mor
canonical3	200	0.1	0.015	40	40	A,B,C,D,E,A	5mor
canonical3	200	0.1	0.005	40	40	A,B,C,D,E,A	5mor
canonical3	300	0.3	0.025	40	36	A,B,C,D,E,A	5mor
canonical3	300	0.3	0.015	40	40	A,B,C,D,E,A	5mor
canonical3	300	0.3	0.005	40	40	A,B,C,D,E,A	5mor
canonical3	300	0.2	0.025	40	39	A,B,C,D,E,A	5mor
canonical3	300	0.2	0.015	40	40	A,B,C,D,E,A	5mor
canonical3	300	0.2	0.005	40	40	A,B,C,D,E,A	5mor
canonical3	300	0.1	0.025	40	40	A,B,C,D,E,A	5mor
canonical3	300	0.1	0.015	40	39	A,B,C,D,E,A	5mor
canonical3	300	0.1	0.005	40	40	A,B,C,D,E,A	5mor
canonical3	400	0.3	0.025	40	33	A,B,C,D,E,A	5mor
canonical3	400	0.3	0.015	16	33	A,B,C,D,E,A	5mor
canonical3	400	0.3	0.005	40	33	A,B,C,D,E,A	5mor
canonical3	400	0.2	0.025	40	33	A,B,C,D,E,A	5mor
canonical3	400	0.2	0.015	40	33	A,B,C,D,E,A	5mor
canonical3	400	0.2	0.005	40	33	A,B,C,D,E,A	5mor
canonical3	400	0.1	0.025	40	33	A,B,C,D,E,A	5mor
canonical3	400	0.1	0.015	40	33	A,B,C,D,E,A	5mor
canonical3	400	0.1	0.005	40	33	A,B,C,D,E,A	5mor
canonical4	100	0.3	0.025	40	40	A,B,C,D,E,A	5mor
canonical4	100	0.3	0.015	40	40	A,B,C,D,E,A	5mor
canonical4	100	0.3	0.005	40	40	A,B,C,D,E,A	5mor
canonical4	100	0.2	0.025	40	40	A,B,C,D,E,A	5mor
canonical4	100	0.2	0.015	40	40	A,B,C,D,E,A	5mor
canonical4	100	0.2	0.005	40	40	A,B,C,D,E,A	5mor
canonical4	100	0.1	0.025	40	40	A,B,C,D,E,A	5mor
canonical4	100	0.1	0.015	40	40	A,B,C,D,E,A	5mor
canonical4	100	0.1	0.005	40	40	A,B,C,D,E,A	5mor
canonical4	200	0.3	0.025	40	40	A,B,C,D,E,A	5mor
canonical4	200	0.3	0.015	40	40	A,B,C,D,E,A	5mor
canonical4	200	0.3	0.005	40	40	A,B,C,D,E,A	5mor
canonical4	200	0.2	0.025	40	40	A,B,C,D,E,A	5mor
canonical4	200	0.2	0.015	40	40	A,B,C,D,E,A	5mor
canonical4	200	0.2	0.005	40	40	A,B,C,D,E,A	5mor
canonical4	200	0.1	0.025	40	40	A,B,C,D,E,A	5mor
canonical4	200	0.1	0.015	40	40	A,B,C,D,E,A	5mor
canonical4	200	0.1	0.005	40	40	A,B,C,D,E,A	5mor
canonical4	300	0.3	0.025	40	39	A,B,C,D,E,A	5mor
canonical4	300	0.3	0.015	40	39	A,B,C,D,E,A	5mor
canonical4	300	0.3	0.005	40	40	A,B,C,D,E,A	5mor
canonical4	300	0.2	0.025	40	38	A,B,C,D,E,A	5mor
canonical4	300	0.2	0.015	40	39	A,B,C,D,E,A	5mor
canonical4	300	0.2	0.005	40	40	A,B,C,D,E,A	5mor
canonical4	300	0.1	0.025	40	38	A,B,C,D,E,A	5mor
canonical4	300	0.1	0.015	40	39	A,B,C,D,E,A	5mor
canonical4	300	0.1	0.005	40	40	A,B,C,D,E,A	5mor
canonical4	400	0.3	0.025	40	33	A,B,C,D,E,A	5mor
canonical4	400	0.3	0.015	40	33	A,B,C,D,E,A	5mor
canonical4	400	0.3	0.005	40	33	A,B,C,D,E,A	5mor
canonical4	400	0.2	0.025	40	33	A,B,C,D,E,A	5mor
canonical4	400	0.2	0.015	40	33	A,B,C,D,E,A	5mor
canonical4	400	0.2	0.005	40	33	A,B,C,D,E,A	5mor
canonical4	400	0.1	0.025	40	33	A,B,C,D,E,A	5mor
canonical4	400	0.1	0.015	40	33	A,B,C,D,E,A	5mor
canonical4	400	0.1	0.005	40	33	A,B,C,D,E,A	5mor
canonical5	100	0.3	0.025	40	40	A,B,C,D,E,A	5mor
canonical5	100	0.3	0.015	40	40	A,B,C,D,E,A	5mor
canonical5	100	0.3	0.005	40	40	A,B,C,D,E,A	5mor
canonical5	100	0.2	0.025	40	40	A,B,C,D,E,A	5mor
canonical5	100	0.2	0.015	40	40	A,B,C,D,E,A	5mor
canonical5	100	0.2	0.005	40	40	A,B,C,D,E,A	5mor
canonical5	100	0.1	0.025	40	40	A,B,C,D,E,A	5mor
canonical5	100	0.1	0.015	40	40	A,B,C,D,E,A	5mor
canonical5	100	0.1	0.005	40	40	A,B,C,D,E,A	5mor
canonical5	200	0.3	0.025	40	40	A,B,C,D,E,A	5mor
canonical5	200	0.3	0.015	40	40	A,B,C,D,E,A	5mor
canonical5	200	0.3	0.005	40	40	A,B,C,D,E,A	5mor
canonical5	200	0.2	0.025	40	40	A,B,C,D,E,A	5mor
canonical5	200	0.2	0.015	40	40	A,B,C,D,E,A	5mor
canonical5	200	0.2	0.005	40	40	A,B,C,D,E,A	5mor
canonical5	200	0.1	0.025	40	40	A,B,C,D,E,A	5mor
canonical5	200	0.1	0.015	40	40	A,B,C,D,E,A	5mor
canonical5	200	0.1	0.005	40	40	A,B,C,D,E,A	5mor
canonical5	300	0.3	0.025	40	40	A,B,C,D,E,A	5mor
canonical5	300	0.3	0.015	40	39	A,B,C,D,E,A	5mor
canonical5	300	0.3	0.005	40	40	A,B,C,D,E,A	5mor
canonical5	300	0.2	0.025	40	37	A,B,C,D,E,A	5mor
canonical5	300	0.2	0.015	40	40	A,B,C,D,E,A	5mor
canonical5	300	0.2	0.005	40	40	A,B,C,D,E,A	5mor
canonical5	300	0.1	0.025	40	40	A,B,C,D,E,A	5mor
canonical5	300	0.1	0.015	40	40	A,B,C,D,E,A	5mor
canonical5	300	0.1	0.005	40	40	A,B,C,D,E,A	5mor
canonical5	400	0.3	0.025	40	33	A,B,C,D,E,A	5mor
canonical5	400	0.3	0.015	40	33	A,B,C,D,E,A	5mor
canonical5	400	0.3	0.005	40	33	A,B,C,D,E,A	5mor
canonical5	400	0.2	0.025	40	33	A,B,C,D,E,A	5mor
canonical5	400	0.2	0.015	40	33	A,B,C,D,E,A	5mor
canonical5	400	0.2	0.005	40	33	A,B,C,D,E,A	5mor
canonical5	400	0.1	0.025	40	33	A,B,C,D,E,A	5mor
canonical5	400	0.1	0.015	40	33	A,B,C,D,E,A	5mor
canonical5	400	0.1	0.005	40	33	A,B,C,D,E,A	5mor
canonical6	100	0.3	0.025	40	39	A,B,C,D,E,A	5mor
canonical6	100	0.3	0.015	40	40	A,B,C,D,E,A	5mor
canonical6	100	0.3	0.005	40	40	A,B,C,D,E,A	5mor
canonical6	100	0.2	0.025	40	40	A,B,C,D,E,A	5mor
canonical6	100	0.2	0.015	40	40	A,B,C,D,E,A	5mor
canonical6	100	0.2	0.005	40	40	A,B,C,D,E,A	5mor
canonical6	100	0.1	0.025	40	40	A,B,C,D,E,A	5mor
canonical6	100	0.1	0.015	40	40	A,B,C,D,E,A	5mor
canonical6	100	0.1	0.005	40	40	A,B,C,D,E,A	5mor
canonical6	200	0.3	0.025	40	40	A,B,C,D,E,A	5mor
canonical6	200	0.3	0.015	40	40	A,B,C,D,E,A	5mor
canonical6	200	0.3	0.005	40	40	A,B,C,D,E,A	5mor
canonical6	200	0.2	0.025	40	40	A,B,C,D,E,A	5mor
canonical6	200	0.2	0.015	40	40	A,B,C,D,E,A	5mor
canonical6	200	0.2	0.005	40	40	A,B,C,D,E,A	5mor
canonical6	200	0.1	0.025	40	40	A,B,C,D,E,A	5mor
canonical6	200	0.1	0.015	40	40	A,B,C,D,E,A	5mor
canonical6	200	0.1	0.005	40	40	A,B,C,D,E,A	5mor
canonical6	300	0.3	0.025	40	39	A,B,C,D,E,A	5mor
canonical6	300	0.3	0.015	40	40	A,B,C,D,E,A	5mor
canonical6	300	0.3	0.005	40	40	A,B,C,D,E,A	5mor
canonical6	300	0.2	0.025	40	38	A,B,C,D,E,A	5mor
canonical6	300	0.2	0.015	40	40	A,B,C,D,E,A	5mor
canonical6	300	0.2	0.005	40	40	A,B,C,D,E,A	5mor
canonical6	300	0.1	0.025	40	39	A,B,C,D,E,A	5mor
canonical6	300	0.1	0.015	40	39	A,B,C,D,E,A	5mor
canonical6	300	0.1	0.005	40	40	A,B,C,D,E,A	5mor
canonical6	400	0.3	0.025	40	33	A,B,C,D,E,A	5mor
canonical6	400	0.3	0.015	40	33	A,B,C,D,E,A	5mor
canonical6	400	0.3	0.005	40	33	A,B,C,D,E,A	5mor
canonical6	400	0.2	0.025	40	33	A,B,C,D,E,A	5mor
canonical6	400	0.2	0.015	40	33	A,B,C,D,E,A	5mor
canonical6	400	0.2	0.005	40	33	A,B,C,D,E,A	5mor
canonical6	400	0.1	0.025	40	33	A,B,C,D,E,A	5mor
canonical6	400	0.1	0.015	40	33	A,B,C,D,E,A	5mor
canonical6	400	0.1	0.005	40	33	A,B,C,D,E,A	5mor
canonical7	100	0.3	0.025	40	40	A,B,C,D,E,A	5mor
canonical7	100	0.3	0.015	40	40	A,B,C,D,E,A	5mor
canonical7	100	0.3	0.005	40	40	A,B,C,D,E,A	5mor
canonical7	100	0.2	0.025	40	40	A,B,C,D,E,A	5mor
canonical7	100	0.2	0.015	40	40	A,B,C,D,E,A	5mor
canonical7	100	0.2	0.005	40	40	A,B,C,D,E,A	5mor
canonical7	100	0.1	0.025	40	40	A,B,C,D,E,A	5mor
canonical7	100	0.1	0.015	40	40	A,B,C,D,E,A	5mor
canonical7	100	0.1	0.005	40	40	A,B,C,D,E,A	5mor
canonical7	200	0.3	0.025	39	40	A,B,C,D,E,A	5mor
canonical7	200	0.3	0.015	40	40	A,B,C,D,E,A	5mor
canonical7	200	0.3	0.005	40	40	A,B,C,D,E,A	5mor
canonical7	200	0.2	0.025	40	40	A,B,C,D,E,A	5mor
canonical7	200	0.2	0.015	40	40	A,B,C,D,E,A	5mor
canonical7	200	0.2	0.005	40	40	A,B,C,D,E,A	5mor
canonical7	200	0.1	0.025	40	40	A,B,C,D,E,A	5mor
canonical7	200	0.1	0.015	40	40	A,B,C,D,E,A	5mor
canonical7	200	0.1	0.005	40	40	A,B,C,D,E,A	5mor
canonical7	300	0.3	0.025	40	38	A,B,C,D,E,A	5mor
canonical7	300	0.3	0.015	40	40	A,B,C,D,E,A	5mor
canonical7	300	0.3	0.005	40	40	A,B,C,D,E,A	5mor
canonical7	300	0.2	0.025	40	37	A,B,C,D,E,A	5mor
canonical7	300	0.2	0.015	40	39	A,B,C,D,E,A	5mor
canonical7	300	0.2	0.005	40	40	A,B,C,D,E,A	5mor
canonical7	300	0.1	0.025	40	39	A,B,C,D,E,A	5mor
canonical7	300	0.1	0.015	40	39	A,B,C,D,E,A	5mor
canonical7	300	0.1	0.005	40	40	A,B,C,D,E,A	5mor
canonical7	400	0.3	0.025	8	33	A,B,C,D,E,A	5mor
canonical7	400	0.3	0.015	16	33	A,B,C,D,E,A	5mor
canonical7	400	0.3	0.005	40	33	A,B,C,D,E,A	5mor
canonical7	400	0.2	0.025	40	33	A,B,C,D,E,A	5mor
canonical7	400	0.2	0.015	40	33	A,B,C,D,E,A	5mor
canonical7	400	0.2	0.005	40	33	A,B,C,D,E,A	5mor
canonical7	400	0.1	0.025	40	33	A,B,C,D,E,A	5mor
canonical7	400	0.1	0.015	40	33	A,B,C,D,E,A	5mor
canonical7	400	0.1	0.005	40	33	A,B,C,D,E,A	5mor
canonical8	100	0.3	0.025	40	40	A,B,C,D,E,A	5mor
canonical8	100	0.3	0.015	40	40	A,B,C,D,E,A	5mor
canonical8	100	0.3	0.005	40	40	A,B,C,D,E,A	5mor
canonical8	100	0.2	0.025	40	40	A,B,C,D,E,A	5mor
canonical8	100	0.2	0.015	40	40	A,B,C,D,E,A	5mor
canonical8	100	0.2	0.005	40	40	A,B,C,D,E,A	5mor
canonical8	100	0.1	0.025	40	40	A,B,C,D,E,A	5mor
canonical8	100	0.1	0.015	40	40	A,B,C,D,E,A	5mor
canonical8	100	0.1	0.005	40	40	A,B,C,D,E,A	5mor
canonical8	200	0.3	0.025	40	40	A,B,C,D,E,A	5mor
canonical8	200	0.3	0.015	40	40	A,B,C,D,E,A	5mor
canonical8	200	0.3	0.005	40	40	A,B,C,D,E,A	5mor
canonical8	200	0.2	0.025	40	40	A,B,C,D,E,A	5mor
canonical8	200	0.2	0.015	40	40	A,B,C,D,E,A	5mor
canonical8	200	0.2	0.005	40	40	A,B,C,D,E,A	5mor
canonical8	200	0.1	0.025	40	40	A,B,C,D,E,A	5mor
canonical8	200	0.1	0.015	40	40	A,B,C,D,E,A	5mor
canonical8	200	0.1	0.005	40	40	A,B,C,D,E,A	5mor
canonical8	300	0.3	0.025	40	39	A,B,C,D,E,A	5mor
canonical8	300	0.3	0.015	40	40	A,B,C,D,E,A	5mor
canonical8	300	0.3	0.005	40	40	A,B,C,D,E,A	5mor
canonical8	300	0.2	0.025	40	38	A,B,C,D,E,A	5mor
canonical8	300	0.2	0.015	40	39	A,B,C,D,E,A	5mor
canonical8	300	0.2	0.005	40	40	A,B,C,D,E,A	5mor
canonical8	300	0.1	0.025	40	37	A,B,C,D,E,A	5mor
canonical8	300	0.1	0.015	40	40	A,B,C,D,E,A	5mor
canonical8	300	0.1	0.005	40	40	A,B,C,D,E,A	5mor
canonical8	400	0.3	0.025	39	33	A,B,C,D,E,A	5mor
canonical8	400	0.3	0.015	40	33	A,B,C,D,E,A	5mor
canonical8	400	0.3	0.005	40	33	A,B,C,D,E,A	5mor
canonical8	400	0.2	0.025	40	33	A,B,C,D,E,A	5mor
canonical8	400	0.2	0.015	40	33	A,B,C,D,E,A	5mor
canonical8	400	0.2	0.005	40	33	A,B,C,D,E,A	5mor
canonical8	400	0.1	0.025	40	33	A,B,C,D,E,A	5mor
canonical8	400	0.1	0.015	40	33	A,B,C,D,E,A	5mor
canonical8	400	0.1	0.005	40	33	A,B,C,D,E,A	5mor
canonical9	100	0.3	0.025	40	39	A,B,C,D,E,A	5mor
canonical9	100	0.3	0.015	40	40	A,B,C,D,E,A	5mor
canonical9	100	0.3	0.005	40	40	A,B,C,D,E,A	5mor
canonical9	100	0.2	0.025	40	40	A,B,C,D,E,A	5mor
canonical9	100	0.2	0.015	40	40	A,B,C,D,E,A	5mor
canonical9	100	0.2	0.005	40	40	A,B,C,D,E,A	5mor
canonical9	100	0.1	0.025	40	40	A,B,C,D,E,A	5mor
canonical9	100	0.1	0.015	40	40	A,B,C,D,E,A	5mor
canonical9	100	0.1	0.005	40	40	A,B,C,D,E,A	5mor
canonical9	200	0.3	0.025	39	40	A,B,C,D,E,A	5mor
canonical9	200	0.3	0.015	40	40	A,B,C,D,E,A	5mor
canonical9	200	0.3	0.005	40	40	A,B,C,D,E,A	5mor
canonical9	200	0.2	0.025	40	40	A,B,C,D,E,A	5mor
canonical9	200	0.2	0.015	40	40	A,B,C,D,E,A	5mor
canonical9	200	0.2	0.005	40	40	A,B,C,D,E,A	5mor
canonical9	200	0.1	0.025	40	40	A,B,C,D,E,A	5mor
canonical9	200	0.1	0.015	40	40	A,B,C,D,E,A	5mor
canonical9	200	0.1	0.005	40	40	A,B,C,D,E,A	5mor
canonical9	300	0.3	0.025	40	37	A,B,C,D,E,A	5mor
canonical9	300	0.3	0.015	40	39	A,B,C,D,E,A	5mor
canonical9	300	0.3	0.005	40	40	A,B,C,D,E,A	5mor
canonical9	300	0.2	0.025	40	37	A,B,C,D,E,A	5mor
canonical9	300	0.2	0.015	40	40	A,B,C,D,E,A	5mor
canonical9	300	0.2	0.005	40	40	A,B,C,D,E,A	5mor
canonical9	300	0.1	0.025	40	40	A,B,C,D,E,A	5mor
canonical9	300	0.1	0.015	40	40	A,B,C,D,E,A	5mor
canonical9	300	0.1	0.005	40	40	A,B,C,D,E,A	5mor
canonical9	400	0.3	0.025	16	33	A,B,C,D,E,A	5mor
canonical9	400	0.3	0.015	37	39	A,B,C,A	3mor
canonical9	400	0.3	0.005	40	33	A,B,C,D,E,A	5mor
canonical9	400	0.2	0.025	40	33	A,B,C,D,E,A	5mor
canonical9	400	0.2	0.015	40	33	A,B,C,D,E,A	5mor
canonical9	400	0.2	0.005	40	33	A,B,C,D,E,A	5mor
canonical9	400	0.1	0.025	40	33	A,B,C,D,E,A	5mor
canonical9	400	0.1	0.015	40	33	A,B,C,D,E,A	5mor
canonical9	400	0.1	0.005	40	33	A,B,C,D,E,A	5mor
canonical10	100	0.3	0.025	40	39	A,B,C,D,A	4mor
canonical10	100	0.3	0.015	40	40	A,B,C,D,E,A	5mor
canonical10	100	0.3	0.005	39	40	A,B,C,D,E,A	5mor
canonical10	100	0.2	0.025	40	40	A,B,C,D,E,A	5mor
canonical10	100	0.2	0.015	40	40	A,B,C,D,E,A	5mor
canonical10	100	0.2	0.005	40	40	A,B,C,D,E,A	5mor
canonical10	100	0.1	0.025	40	40	A,B,C,D,E,A	5mor
canonical10	100	0.1	0.015	40	40	A,B,C,D,E,A	5mor
canonical10	100	0.1	0.005	40	40	A,B,C,D,E,A	5mor
canonical10	200	0.3	0.025	40	40	A,B,C,D,E,A	5mor
canonical10	200	0.3	0.015	40	0	NoHOR	NoHOR
canonical10	200	0.3	0.005	40	40	A,B,C,D,E,A	5mor
canonical10	200	0.2	0.025	40	40	A,B,C,D,E,A	5mor
canonical10	200	0.2	0.015	40	40	A,B,C,D,E,A	5mor
canonical10	200	0.2	0.005	40	40	A,B,C,D,E,A	5mor
canonical10	200	0.1	0.025	40	40	A,B,C,D,E,A	5mor
canonical10	200	0.1	0.015	40	40	A,B,C,D,E,A	5mor
canonical10	200	0.1	0.005	40	40	A,B,C,D,E,A	5mor
canonical10	300	0.3	0.025	40	40	A,B,C,D,E,A	5mor
canonical10	300	0.3	0.015	40	40	A,B,C,D,E,A	5mor
canonical10	300	0.3	0.005	40	40	A,B,C,D,E,A	5mor
canonical10	300	0.2	0.025	40	40	A,B,C,D,E,A	5mor
canonical10	300	0.2	0.015	40	38	A,B,C,D,E,A	5mor
canonical10	300	0.2	0.005	40	40	A,B,C,D,E,A	5mor
canonical10	300	0.1	0.025	40	36	A,B,C,D,E,A	5mor
canonical10	300	0.1	0.015	40	40	A,B,C,D,E,A	5mor
canonical10	300	0.1	0.005	40	40	A,B,C,D,E,A	5mor
canonical10	400	0.3	0.025	39	33	A,B,C,D,E,A	5mor
canonical10	400	0.3	0.015	40	33	A,B,C,D,E,A	5mor
canonical10	400	0.3	0.005	40	33	A,B,C,D,E,A	5mor
canonical10	400	0.2	0.025	40	33	A,B,C,D,E,A	5mor
canonical10	400	0.2	0.015	40	33	A,B,C,D,E,A	5mor
canonical10	400	0.2	0.005	40	33	A,B,C,D,E,A	5mor
canonical10	400	0.1	0.025	40	33	A,B,C,D,E,A	5mor
canonical10	400	0.1	0.015	40	33	A,B,C,D,E,A	5mor
canonical10	400	0.1	0.005	40	33	A,B,C,D,E,A	5mor
