# Supplementary material for: HiCAT: a tool for automatic annotation of centromere structure
Source: Genome Biol. 2023 Mar 28;24:58. doi: 10.1186/s13059-023-02900-5 (PMC10053651; doi:10.1186/s13059-023-02900-5)
Supplement: Supplementary file 3 — Additional file 3: Table S2. Simulated validation in local nested HOR(LN-HOR) datasets. [file 13059_2023_2900_MOESM3_ESM.xlsx]

## Sheet: Sheet1
Table S2. Simulated validation in local nested HOR(LN-HOR) datasets
Repeat	Monomer size	Monomer divergence	HOR divergence	HiCAT LN-HOR annotation number	HiCAT canonical HOR annotation number	HORmon monomers (not belong to HOR) annotation number	HORmon partial HOR annotation number	HORmon canonical HOR annotation number	HORmon HOR annotation pattern	HORmon HOR annotation pattern length (mor is monomers)
LN	100	0.3	0.025	19	17	14	34	43	A,B,C,D,A	4mor
LN	100	0.3	0.015	12	21	16	31	41	A,B,C,D,E,A	5mor
LN	100	0.3	0.005	12	24	13	34	42	A,B,C,D,E,A	5mor
LN	100	0.2	0.025	20	20	13	34	42	A,B,C,D,E,A	5mor
LN	100	0.2	0.015	20	20	13	34	42	A,B,C,D,E,A	5mor
LN	100	0.2	0.005	20	20	13	34	42	A,B,C,D,E,A	5mor
LN	100	0.1	0.025	20	20	13	34	42	A,B,C,D,E,A	5mor
LN	100	0.1	0.015	20	20	13	34	42	A,B,C,D,E,A	5mor
LN	100	0.1	0.005	20	20	13	34	42	A,B,C,D,E,A	5mor
LN	200	0.3	0.025	20	20	13	34	42	A,B,C,D,E,A	5mor
LN	200	0.3	0.015	20	20	13	34	42	A,B,C,D,E,A	5mor
LN	200	0.3	0.005	20	20	13	34	42	A,B,C,D,E,A	5mor
LN	200	0.2	0.025	20	20	13	34	42	A,B,C,D,E,A	5mor
LN	200	0.2	0.015	20	20	13	34	42	A,B,C,D,E,A	5mor
LN	200	0.2	0.005	20	20	13	34	42	A,B,C,D,E,A	5mor
LN	200	0.1	0.025	20	20	13	34	42	A,B,C,D,E,A	5mor
LN	200	0.1	0.015	20	20	13	34	42	A,B,C,D,E,A	5mor
LN	200	0.1	0.005	20	20	13	34	42	A,B,C,D,E,A	5mor
LN	300	0.3	0.025	20	20	15	35	40	A,B,C,D,E,A	5mor
LN	300	0.3	0.015	20	20	14	36	40	A,B,C,D,E,A	5mor
LN	300	0.3	0.005	20	20	13	34	42	A,B,C,D,E,A	5mor
LN	300	0.2	0.025	20	20	13	35	41	A,B,C,D,E,A	5mor
LN	300	0.2	0.015	20	20	15	32	42	A,B,C,D,E,A	5mor
LN	300	0.2	0.005	20	20	13	34	42	A,B,C,D,E,A	5mor
LN	300	0.1	0.025	20	20	16	36	39	A,B,C,D,E,A	5mor
LN	300	0.1	0.015	20	20	13	34	42	A,B,C,D,E,A	5mor
LN	300	0.1	0.005	20	20	13	34	42	A,B,C,D,E,A	5mor
LN	400	0.3	0.025	16	16	43	29	36	A,B,C,D,E,A	5mor
LN	400	0.3	0.015	20	20	34	29	39	A,B,C,D,E,A	5mor
LN	400	0.3	0.005	18	18	22	35	37	A,B,C,D,E,A	5mor
LN	400	0.2	0.025	20	17	22	35	37	A,B,C,D,E,A	5mor
LN	400	0.2	0.015	20	20	22	35	37	A,B,C,D,E,A	5mor
LN	400	0.2	0.005	20	20	22	35	37	A,B,C,D,E,A	5mor
LN	400	0.1	0.025	20	20	22	35	37	A,B,C,D,E,A	5mor
LN	400	0.1	0.015	20	20	22	35	37	A,B,C,D,E,A	5mor
LN	400	0.1	0.005	20	20	22	35	37	A,B,C,D,E,A	5mor
LN2	100	0.3	0.025	20	20	9	29	39	A,B,C,D,E,A	5mor
LN2	100	0.3	0.015	20	20	9	29	39	A,B,C,D,E,A	5mor
LN2	100	0.3	0.005	20	20	9	29	39	A,B,C,D,E,A	5mor
LN2	100	0.2	0.025	20	20	9	29	39	A,B,C,D,E,A	5mor
LN2	100	0.2	0.015	20	20	9	29	39	A,B,C,D,E,A	5mor
LN2	100	0.2	0.005	20	20	9	29	39	A,B,C,D,E,A	5mor
LN2	100	0.1	0.025	20	20	9	29	39	A,B,C,D,E,A	5mor
LN2	100	0.1	0.015	20	20	9	29	39	A,B,C,D,E,A	5mor
LN2	100	0.1	0.005	20	20	9	29	39	A,B,C,D,E,A	5mor
LN2	200	0.3	0.025	17	21	9	29	39	A,B,C,D,E,A	5mor
LN2	200	0.3	0.015	20	20	9	29	39	A,B,C,D,E,A	5mor
LN2	200	0.3	0.005	20	20	9	29	39	A,B,C,D,E,A	5mor
LN2	200	0.2	0.025	20	20	9	29	39	A,B,C,D,E,A	5mor
LN2	200	0.2	0.015	20	20	9	29	39	A,B,C,D,E,A	5mor
LN2	200	0.2	0.005	20	20	9	29	39	A,B,C,D,E,A	5mor
LN2	200	0.1	0.025	20	20	9	29	39	A,B,C,D,E,A	5mor
LN2	200	0.1	0.015	20	20	9	29	39	A,B,C,D,E,A	5mor
LN2	200	0.1	0.005	20	20	9	29	39	A,B,C,D,E,A	5mor
LN2	300	0.3	0.025	20	20	9	30	38	A,B,C,D,E,A	5mor
LN2	300	0.3	0.015	20	20	9	29	39	A,B,C,D,E,A	5mor
LN2	300	0.3	0.005	20	20	9	29	39	A,B,C,D,E,A	5mor
LN2	300	0.2	0.025	20	20	9	29	39	A,B,C,D,E,A	5mor
LN2	300	0.2	0.015	20	20	9	29	39	A,B,C,D,E,A	5mor
LN2	300	0.2	0.005	20	20	9	29	39	A,B,C,D,E,A	5mor
LN2	300	0.1	0.025	20	20	9	30	38	A,B,C,D,E,A	5mor
LN2	300	0.1	0.015	20	20	9	29	39	A,B,C,D,E,A	5mor
LN2	300	0.1	0.005	20	20	9	29	39	A,B,C,D,E,A	5mor
LN2	400	0.3	0.025	21	17	14	35	33	A,B,C,D,E,A	5mor
LN2	400	0.3	0.015	16	20	14	35	33	A,B,C,D,E,A	5mor
LN2	400	0.3	0.005	21	17	14	35	33	A,B,C,D,E,A	5mor
LN2	400	0.2	0.025	20	20	14	35	33	A,B,C,D,E,A	5mor
LN2	400	0.2	0.015	20	20	14	35	33	A,B,C,D,E,A	5mor
LN2	400	0.2	0.005	20	20	14	35	33	A,B,C,D,E,A	5mor
LN2	400	0.1	0.025	20	20	14	35	33	A,B,C,D,E,A	5mor
LN2	400	0.1	0.015	20	20	14	35	33	A,B,C,D,E,A	5mor
LN2	400	0.1	0.005	20	20	14	35	33	A,B,C,D,E,A	5mor
LN3	100	0.3	0.025	20	20	7	37	39	A,B,C,D,E,A	5mor
LN3	100	0.3	0.015	20	20	7	37	39	A,B,C,D,E,A	5mor
LN3	100	0.3	0.005	20	20	7	37	39	A,B,C,D,E,A	5mor
LN3	100	0.2	0.025	20	20	7	37	39	A,B,C,D,E,A	5mor
LN3	100	0.2	0.015	20	20	7	37	39	A,B,C,D,E,A	5mor
LN3	100	0.2	0.005	20	20	7	37	39	A,B,C,D,E,A	5mor
LN3	100	0.1	0.025	20	20	7	37	39	A,B,C,D,E,A	5mor
LN3	100	0.1	0.015	20	20	7	37	39	A,B,C,D,E,A	5mor
LN3	100	0.1	0.005	20	20	7	37	39	A,B,C,D,E,A	5mor
LN3	200	0.3	0.025	20	20	7	37	39	A,B,C,D,E,A	5mor
LN3	200	0.3	0.015	20	20	7	37	39	A,B,C,D,E,A	5mor
LN3	200	0.3	0.005	20	20	7	37	39	A,B,C,D,E,A	5mor
LN3	200	0.2	0.025	20	20	7	37	39	A,B,C,D,E,A	5mor
LN3	200	0.2	0.015	20	20	7	37	39	A,B,C,D,E,A	5mor
LN3	200	0.2	0.005	20	20	7	37	39	A,B,C,D,E,A	5mor
LN3	200	0.1	0.025	20	20	7	37	39	A,B,C,D,E,A	5mor
LN3	200	0.1	0.015	20	20	7	37	39	A,B,C,D,E,A	5mor
LN3	200	0.1	0.005	20	20	7	37	39	A,B,C,D,E,A	5mor
LN3	300	0.3	0.025	20	20	8	37	39	A,B,C,D,E,A	5mor
LN3	300	0.3	0.015	20	20	10	35	39	A,B,C,D,E,A	5mor
LN3	300	0.3	0.005	20	20	8	37	39	A,B,C,D,E,A	5mor
LN3	300	0.2	0.025	20	20	10	37	38	A,B,C,D,E,A	5mor
LN3	300	0.2	0.015	20	20	7	38	38	A,B,C,D,E,A	5mor
LN3	300	0.2	0.005	20	20	7	37	39	A,B,C,D,E,A	5mor
LN3	300	0.1	0.025	20	20	7	37	39	A,B,C,D,E,A	5mor
LN3	300	0.1	0.015	20	20	9	36	39	A,B,C,D,E,A	5mor
LN3	300	0.1	0.005	20	20	7	37	39	A,B,C,D,E,A	5mor
LN3	400	0.3	0.025	18	18	10	38	38	A,B,C,D,E,A	5mor
LN3	400	0.3	0.015	20	19	10	38	38	A,B,C,D,E,A	5mor
LN3	400	0.3	0.005	20	18	10	38	38	A,B,C,D,E,A	5mor
LN3	400	0.2	0.025	20	20	10	38	38	A,B,C,D,E,A	5mor
LN3	400	0.2	0.015	20	20	10	38	38	A,B,C,D,E,A	5mor
LN3	400	0.2	0.005	20	20	10	38	38	A,B,C,D,E,A	5mor
LN3	400	0.1	0.025	20	20	10	38	38	A,B,C,D,E,A	5mor
LN3	400	0.1	0.015	20	20	10	38	38	A,B,C,D,E,A	5mor
LN3	400	0.1	0.005	20	20	10	38	38	A,B,C,D,E,A	5mor
LN4	100	0.3	0.025	20	20	3	40	39	A,B,C,D,E,A	5mor
LN4	100	0.3	0.015	20	20	4	40	39	A,B,C,D,E,A	5mor
LN4	100	0.3	0.005	7	25	4	40	39	A,B,C,D,E,A	5mor
LN4	100	0.2	0.025	20	20	4	40	39	A,B,C,D,E,A	5mor
LN4	100	0.2	0.015	20	20	4	40	39	A,B,C,D,E,A	5mor
LN4	100	0.2	0.005	20	20	4	40	39	A,B,C,D,E,A	5mor
LN4	100	0.1	0.025	20	20	4	40	39	A,B,C,D,E,A	5mor
LN4	100	0.1	0.015	20	20	4	40	39	A,B,C,D,E,A	5mor
LN4	100	0.1	0.005	20	20	4	40	39	A,B,C,D,E,A	5mor
LN4	200	0.3	0.025	20	20	4	40	39	A,B,C,D,E,A	5mor
LN4	200	0.3	0.015	20	20	4	40	39	A,B,C,D,E,A	5mor
LN4	200	0.3	0.005	20	20	4	40	39	A,B,C,D,E,A	5mor
LN4	200	0.2	0.025	20	20	4	40	39	A,B,C,D,E,A	5mor
LN4	200	0.2	0.015	20	20	4	40	39	A,B,C,D,E,A	5mor
LN4	200	0.2	0.005	20	20	4	40	39	A,B,C,D,E,A	5mor
LN4	200	0.1	0.025	20	20	4	40	39	A,B,C,D,E,A	5mor
LN4	200	0.1	0.015	20	20	4	40	39	A,B,C,D,E,A	5mor
LN4	200	0.1	0.005	20	20	4	40	39	A,B,C,D,E,A	5mor
LN4	300	0.3	0.025	20	20	5	40	39	A,B,C,D,E,A	5mor
LN4	300	0.3	0.015	20	20	4	44	36	A,B,C,D,E,A	5mor
LN4	300	0.3	0.005	20	20	4	40	39	A,B,C,D,E,A	5mor
LN4	300	0.2	0.025	20	20	4	42	38	A,B,C,D,E,A	5mor
LN4	300	0.2	0.015	20	20	4	40	39	A,B,C,D,E,A	5mor
LN4	300	0.2	0.005	20	20	4	40	39	A,B,C,D,E,A	5mor
LN4	300	0.1	0.025	20	20	4	43	37	A,B,C,D,E,A	5mor
LN4	300	0.1	0.015	20	20	4	40	39	A,B,C,D,E,A	5mor
LN4	300	0.1	0.005	20	20	4	40	39	A,B,C,D,E,A	5mor
LN4	400	0.3	0.025	21	15	11	41	36	A,B,C,D,E,A	5mor
LN4	400	0.3	0.015	17	19	11	41	36	A,B,C,D,E,A	5mor
LN4	400	0.3	0.005	20	20	11	41	36	A,B,C,D,E,A	5mor
LN4	400	0.2	0.025	20	20	11	41	36	A,B,C,D,E,A	5mor
LN4	400	0.2	0.015	20	20	11	41	36	A,B,C,D,E,A	5mor
LN4	400	0.2	0.005	20	20	11	41	36	A,B,C,D,E,A	5mor
LN4	400	0.1	0.025	20	20	11	41	36	A,B,C,D,E,A	5mor
LN4	400	0.1	0.015	20	20	11	41	36	A,B,C,D,E,A	5mor
LN4	400	0.1	0.005	20	20	11	41	36	A,B,C,D,E,A	5mor
LN5	100	0.3	0.025	17	20	12	42	40	A,B,C,D,E,A	5mor
LN5	100	0.3	0.015	20	20	12	42	40	A,B,C,D,E,A	5mor
LN5	100	0.3	0.005	20	20	12	42	40	A,B,C,D,E,A	5mor
LN5	100	0.2	0.025	20	20	12	42	40	A,B,C,D,E,A	5mor
LN5	100	0.2	0.015	20	20	12	42	40	A,B,C,D,E,A	5mor
LN5	100	0.2	0.005	20	20	12	42	40	A,B,C,D,E,A	5mor
LN5	100	0.1	0.025	20	20	12	42	40	A,B,C,D,E,A	5mor
LN5	100	0.1	0.015	20	20	12	42	40	A,B,C,D,E,A	5mor
LN5	100	0.1	0.005	20	20	12	42	40	A,B,C,D,E,A	5mor
LN5	200	0.3	0.025	20	20	12	42	40	A,B,C,D,E,A	5mor
LN5	200	0.3	0.015	20	20	12	42	40	A,B,C,D,E,A	5mor
LN5	200	0.3	0.005	20	20	12	42	40	A,B,C,D,E,A	5mor
LN5	200	0.2	0.025	20	20	12	42	40	A,B,C,D,E,A	5mor
LN5	200	0.2	0.015	20	20	12	42	40	A,B,C,D,E,A	5mor
LN5	200	0.2	0.005	20	20	12	42	40	A,B,C,D,E,A	5mor
LN5	200	0.1	0.025	20	20	12	42	40	A,B,C,D,E,A	5mor
LN5	200	0.1	0.015	20	20	12	42	40	A,B,C,D,E,A	5mor
LN5	200	0.1	0.005	20	20	12	42	40	A,B,C,D,E,A	5mor
LN5	300	0.3	0.025	20	20	13	43	39	A,B,C,D,E,A	5mor
LN5	300	0.3	0.015	20	20	13	42	39	A,B,C,D,E,A	5mor
LN5	300	0.3	0.005	20	20	12	42	40	A,B,C,D,E,A	5mor
LN5	300	0.2	0.025	20	20	11	43	39	A,B,C,D,E,A	5mor
LN5	300	0.2	0.015	20	20	13	43	39	A,B,C,D,E,A	5mor
LN5	300	0.2	0.005	20	20	12	42	40	A,B,C,D,E,A	5mor
LN5	300	0.1	0.025	20	20	13	45	37	A,B,C,D,E,A	5mor
LN5	300	0.1	0.015	20	20	12	42	40	A,B,C,D,E,A	5mor
LN5	300	0.1	0.005	20	20	12	42	40	A,B,C,D,E,A	5mor
LN5	400	0.3	0.025	15	16	16	40	39	A,B,C,D,E,A	5mor
LN5	400	0.3	0.015	20	20	40	41	28	A,B,C,D,A	4mor
LN5	400	0.3	0.005	16	17	16	40	39	A,B,C,D,E,A	5mor
LN5	400	0.2	0.025	20	20	16	40	39	A,B,C,D,E,A	5mor
LN5	400	0.2	0.015	20	20	16	40	39	A,B,C,D,E,A	5mor
LN5	400	0.2	0.005	20	20	16	40	39	A,B,C,D,E,A	5mor
LN5	400	0.1	0.025	20	20	16	40	39	A,B,C,D,E,A	5mor
LN5	400	0.1	0.015	20	20	16	40	39	A,B,C,D,E,A	5mor
LN5	400	0.1	0.005	20	20	16	40	39	A,B,C,D,E,A	5mor
LN6	100	0.3	0.025	20	20	16	31	40	A,B,C,D,E,A	5mor
LN6	100	0.3	0.015	20	20	10	38	41	A,B,C,D,E,A	5mor
LN6	100	0.3	0.005	20	20	10	38	41	A,B,C,D,E,A	5mor
LN6	100	0.2	0.025	20	20	10	38	41	A,B,C,D,E,A	5mor
LN6	100	0.2	0.015	20	20	10	38	41	A,B,C,D,E,A	5mor
LN6	100	0.2	0.005	13	19	10	38	41	A,B,C,D,E,A	5mor
LN6	100	0.1	0.025	20	20	10	38	41	A,B,C,D,E,A	5mor
LN6	100	0.1	0.015	20	20	10	38	41	A,B,C,D,E,A	5mor
LN6	100	0.1	0.005	20	20	10	38	41	A,B,C,D,E,A	5mor
LN6	200	0.3	0.025	20	20	10	38	41	A,B,C,D,E,A	5mor
LN6	200	0.3	0.015	20	20	10	38	41	A,B,C,D,E,A	5mor
LN6	200	0.3	0.005	20	20	10	38	41	A,B,C,D,E,A	5mor
LN6	200	0.2	0.025	20	20	10	38	41	A,B,C,D,E,A	5mor
LN6	200	0.2	0.015	20	20	10	38	41	A,B,C,D,E,A	5mor
LN6	200	0.2	0.005	20	20	10	38	41	A,B,C,D,E,A	5mor
LN6	200	0.1	0.025	20	20	10	38	41	A,B,C,D,E,A	5mor
LN6	200	0.1	0.015	20	20	10	38	41	A,B,C,D,E,A	5mor
LN6	200	0.1	0.005	20	20	10	38	41	A,B,C,D,E,A	5mor
LN6	300	0.3	0.025	20	20	10	40	40	A,B,C,D,E,A	5mor
LN6	300	0.3	0.015	20	20	10	38	41	A,B,C,D,E,A	5mor
LN6	300	0.3	0.005	20	20	10	38	41	A,B,C,D,E,A	5mor
LN6	300	0.2	0.025	20	20	10	38	41	A,B,C,D,E,A	5mor
LN6	300	0.2	0.015	20	20	10	38	41	A,B,C,D,E,A	5mor
LN6	300	0.2	0.005	20	20	10	38	41	A,B,C,D,E,A	5mor
LN6	300	0.1	0.025	20	20	10	38	41	A,B,C,D,E,A	5mor
LN6	300	0.1	0.015	20	20	10	40	40	A,B,C,D,E,A	5mor
LN6	300	0.1	0.005	20	20	10	38	41	A,B,C,D,E,A	5mor
LN6	400	0.3	0.025	15	18	11	42	37	A,B,C,D,E,A	5mor
LN6	400	0.3	0.015	17	19	11	42	37	A,B,C,D,E,A	5mor
LN6	400	0.3	0.005	20	20	11	42	37	A,B,C,D,E,A	5mor
LN6	400	0.2	0.025	20	20	11	42	37	A,B,C,D,E,A	5mor
LN6	400	0.2	0.015	20	20	11	42	37	A,B,C,D,E,A	5mor
LN6	400	0.2	0.005	20	20	11	42	37	A,B,C,D,E,A	5mor
LN6	400	0.1	0.025	20	20	11	42	37	A,B,C,D,E,A	5mor
LN6	400	0.1	0.015	20	20	11	42	37	A,B,C,D,E,A	5mor
LN6	400	0.1	0.005	20	20	11	42	37	A,B,C,D,E,A	5mor
LN7	100	0.3	0.025	20	20	13	37	44	A,B,C,D,E,A	5mor
LN7	100	0.3	0.015	20	20	13	37	44	A,B,C,D,E,A	5mor
LN7	100	0.3	0.005	5	25	13	37	44	A,B,C,D,E,A	5mor
LN7	100	0.2	0.025	20	20	13	37	44	A,B,C,D,E,A	5mor
LN7	100	0.2	0.015	20	20	13	37	44	A,B,C,D,E,A	5mor
LN7	100	0.2	0.005	20	20	13	37	44	A,B,C,D,E,A	5mor
LN7	100	0.1	0.025	20	20	13	37	44	A,B,C,D,E,A	5mor
LN7	100	0.1	0.015	20	20	13	37	44	A,B,C,D,E,A	5mor
LN7	100	0.1	0.005	20	20	13	37	44	A,B,C,D,E,A	5mor
LN7	200	0.3	0.025	20	20	13	37	44	A,B,C,D,E,A	5mor
LN7	200	0.3	0.015	20	20	13	37	44	A,B,C,D,E,A	5mor
LN7	200	0.3	0.005	20	20	13	37	44	A,B,C,D,E,A	5mor
LN7	200	0.2	0.025	20	20	13	37	44	A,B,C,D,E,A	5mor
LN7	200	0.2	0.015	20	20	13	37	44	A,B,C,D,E,A	5mor
LN7	200	0.2	0.005	20	20	13	37	44	A,B,C,D,E,A	5mor
LN7	200	0.1	0.025	20	20	13	37	44	A,B,C,D,E,A	5mor
LN7	200	0.1	0.015	20	20	13	37	44	A,B,C,D,E,A	5mor
LN7	200	0.1	0.005	20	20	13	37	44	A,B,C,D,E,A	5mor
LN7	300	0.3	0.025	20	20	13	37	44	A,B,C,D,E,A	5mor
LN7	300	0.3	0.015	20	20	13	37	44	A,B,C,D,E,A	5mor
LN7	300	0.3	0.005	20	20	13	37	44	A,B,C,D,E,A	5mor
LN7	300	0.2	0.025	20	20	14	41	41	A,B,C,D,E,A	5mor
LN7	300	0.2	0.015	20	20	13	37	44	A,B,C,D,E,A	5mor
LN7	300	0.2	0.005	20	20	13	37	44	A,B,C,D,E,A	5mor
LN7	300	0.1	0.025	20	20	13	38	43	A,B,C,D,E,A	5mor
LN7	300	0.1	0.015	20	20	13	37	44	A,B,C,D,E,A	5mor
LN7	300	0.1	0.005	20	20	13	37	44	A,B,C,D,E,A	5mor
LN7	400	0.3	0.025	19	19	17	43	37	A,B,C,D,E,A	5mor
LN7	400	0.3	0.015	20	20	17	43	37	A,B,C,D,E,A	5mor
LN7	400	0.3	0.005	20	20	17	43	37	A,B,C,D,E,A	5mor
LN7	400	0.2	0.025	20	20	17	43	37	A,B,C,D,E,A	5mor
LN7	400	0.2	0.015	20	20	17	43	37	A,B,C,D,E,A	5mor
LN7	400	0.2	0.005	20	20	17	43	37	A,B,C,D,E,A	5mor
LN7	400	0.1	0.025	20	20	17	43	37	A,B,C,D,E,A	5mor
LN7	400	0.1	0.015	20	20	17	43	37	A,B,C,D,E,A	5mor
LN7	400	0.1	0.005	20	20	17	43	37	A,B,C,D,E,A	5mor
LN8	100	0.3	0.025	20	20	15	35	40	A,B,C,D,E,A	5mor
LN8	100	0.3	0.015	20	20	15	35	40	A,B,C,D,E,A	5mor
LN8	100	0.3	0.005	20	20	15	35	40	A,B,C,D,E,A	5mor
LN8	100	0.2	0.025	20	20	15	35	40	A,B,C,D,E,A	5mor
LN8	100	0.2	0.015	20	20	15	35	40	A,B,C,D,E,A	5mor
LN8	100	0.2	0.005	18	19	15	35	40	A,B,C,D,E,A	5mor
LN8	100	0.1	0.025	20	20	15	35	40	A,B,C,D,E,A	5mor
LN8	100	0.1	0.015	20	20	15	35	40	A,B,C,D,E,A	5mor
LN8	100	0.1	0.005	20	20	15	35	40	A,B,C,D,E,A	5mor
LN8	200	0.3	0.025	20	20	15	35	40	A,B,C,D,E,A	5mor
LN8	200	0.3	0.015	20	20	15	35	40	A,B,C,D,E,A	5mor
LN8	200	0.3	0.005	20	20	15	35	40	A,B,C,D,E,A	5mor
LN8	200	0.2	0.025	20	20	15	35	40	A,B,C,D,E,A	5mor
LN8	200	0.2	0.015	20	20	15	35	40	A,B,C,D,E,A	5mor
LN8	200	0.2	0.005	20	20	15	35	40	A,B,C,D,E,A	5mor
LN8	200	0.1	0.025	20	20	15	35	40	A,B,C,D,E,A	5mor
LN8	200	0.1	0.015	20	20	15	35	40	A,B,C,D,E,A	5mor
LN8	200	0.1	0.005	20	20	15	35	40	A,B,C,D,E,A	5mor
LN8	300	0.3	0.025	20	20	17	34	40	A,B,C,D,E,A	5mor
LN8	300	0.3	0.015	20	20	18	33	40	A,B,C,D,E,A	5mor
LN8	300	0.3	0.005	20	20	16	35	40	A,B,C,D,E,A	5mor
LN8	300	0.2	0.025	20	20	16	35	40	A,B,C,D,E,A	5mor
LN8	300	0.2	0.015	20	20	16	35	40	A,B,C,D,E,A	5mor
LN8	300	0.2	0.005	20	20	15	35	40	A,B,C,D,E,A	5mor
LN8	300	0.1	0.025	20	20	15	35	40	A,B,C,D,E,A	5mor
LN8	300	0.1	0.015	20	20	15	35	40	A,B,C,D,E,A	5mor
LN8	300	0.1	0.005	20	20	15	35	40	A,B,C,D,E,A	5mor
LN8	400	0.3	0.025	20	16	19	43	33	A,B,C,D,E,A	5mor
LN8	400	0.3	0.015	17	18	19	43	33	A,B,C,D,E,A	5mor
LN8	400	0.3	0.005	20	20	19	43	33	A,B,C,D,E,A	5mor
LN8	400	0.2	0.025	20	20	19	43	33	A,B,C,D,E,A	5mor
LN8	400	0.2	0.015	20	20	19	43	33	A,B,C,D,E,A	5mor
LN8	400	0.2	0.005	20	20	19	43	33	A,B,C,D,E,A	5mor
LN8	400	0.1	0.025	20	20	19	43	33	A,B,C,D,E,A	5mor
LN8	400	0.1	0.015	20	20	19	43	33	A,B,C,D,E,A	5mor
LN8	400	0.1	0.005	20	20	19	43	33	A,B,C,D,E,A	5mor
LN9	100	0.3	0.025	20	20	6	44	42	A,B,C,D,E,A	5mor
LN9	100	0.3	0.015	20	20	6	44	42	A,B,C,D,E,A	5mor
LN9	100	0.3	0.005	15	21	6	44	42	A,B,C,D,E,A	5mor
LN9	100	0.2	0.025	20	20	6	44	42	A,B,C,D,E,A	5mor
LN9	100	0.2	0.015	20	20	6	44	42	A,B,C,D,E,A	5mor
LN9	100	0.2	0.005	15	20	6	44	42	A,B,C,D,E,A	5mor
LN9	100	0.1	0.025	20	20	6	44	42	A,B,C,D,E,A	5mor
LN9	100	0.1	0.015	20	20	6	44	42	A,B,C,D,E,A	5mor
LN9	100	0.1	0.005	20	20	6	44	42	A,B,C,D,E,A	5mor
LN9	200	0.3	0.025	20	20	6	44	42	A,B,C,D,E,A	5mor
LN9	200	0.3	0.015	20	20	6	44	42	A,B,C,D,E,A	5mor
LN9	200	0.3	0.005	20	20	6	44	42	A,B,C,D,E,A	5mor
LN9	200	0.2	0.025	20	20	6	44	42	A,B,C,D,E,A	5mor
LN9	200	0.2	0.015	20	20	6	44	42	A,B,C,D,E,A	5mor
LN9	200	0.2	0.005	20	20	6	44	42	A,B,C,D,E,A	5mor
LN9	200	0.1	0.025	20	20	6	44	42	A,B,C,D,E,A	5mor
LN9	200	0.1	0.015	20	20	6	44	42	A,B,C,D,E,A	5mor
LN9	200	0.1	0.005	20	20	6	44	42	A,B,C,D,E,A	5mor
LN9	300	0.3	0.025	20	20	7	44	41	A,B,C,D,E,A	5mor
LN9	300	0.3	0.015	20	20	6	44	42	A,B,C,D,E,A	5mor
LN9	300	0.3	0.005	20	20	6	44	42	A,B,C,D,E,A	5mor
LN9	300	0.2	0.025	20	20	6	45	41	A,B,C,D,E,A	5mor
LN9	300	0.2	0.015	20	20	6	44	42	A,B,C,D,E,A	5mor
LN9	300	0.2	0.005	20	20	6	44	42	A,B,C,D,E,A	5mor
LN9	300	0.1	0.025	20	20	6	45	40	A,B,C,D,E,A	5mor
LN9	300	0.1	0.015	20	20	6	44	42	A,B,C,D,E,A	5mor
LN9	300	0.1	0.005	20	20	6	44	42	A,B,C,D,E,A	5mor
LN9	400	0.3	0.025	20	18	16	42	40	A,B,C,D,E,A	5mor
LN9	400	0.3	0.015	20	20	16	42	40	A,B,C,D,E,A	5mor
LN9	400	0.3	0.005	19	18	16	42	40	A,B,C,D,E,A	5mor
LN9	400	0.2	0.025	20	20	16	42	40	A,B,C,D,E,A	5mor
LN9	400	0.2	0.015	20	20	16	42	40	A,B,C,D,E,A	5mor
LN9	400	0.2	0.005	20	20	16	42	40	A,B,C,D,E,A	5mor
LN9	400	0.1	0.025	20	20	16	42	40	A,B,C,D,E,A	5mor
LN9	400	0.1	0.015	20	20	16	42	40	A,B,C,D,E,A	5mor
LN9	400	0.1	0.005	20	20	16	42	40	A,B,C,D,E,A	5mor
LN10	100	0.3	0.025	20	20	7	42	39	A,B,C,D,E,A	5mor
LN10	100	0.3	0.015	20	20	7	42	39	A,B,C,D,E,A	5mor
LN10	100	0.3	0.005	10	21	7	42	39	A,B,C,D,E,A	5mor
LN10	100	0.2	0.025	20	20	7	42	39	A,B,C,D,E,A	5mor
LN10	100	0.2	0.015	20	20	7	42	39	A,B,C,D,E,A	5mor
LN10	100	0.2	0.005	20	20	7	42	39	A,B,C,D,E,A	5mor
LN10	100	0.1	0.025	20	20	7	42	39	A,B,C,D,E,A	5mor
LN10	100	0.1	0.015	20	20	7	42	39	A,B,C,D,E,A	5mor
LN10	100	0.1	0.005	20	20	7	42	39	A,B,C,D,E,A	5mor
LN10	200	0.3	0.025	20	20	7	42	39	A,B,C,D,E,A	5mor
LN10	200	0.3	0.015	20	20	7	42	39	A,B,C,D,E,A	5mor
LN10	200	0.3	0.005	20	20	7	42	39	A,B,C,D,E,A	5mor
LN10	200	0.2	0.025	20	20	7	42	39	A,B,C,D,E,A	5mor
LN10	200	0.2	0.015	20	20	7	42	39	A,B,C,D,E,A	5mor
LN10	200	0.2	0.005	20	20	7	42	39	A,B,C,D,E,A	5mor
LN10	200	0.1	0.025	20	20	7	42	39	A,B,C,D,E,A	5mor
LN10	200	0.1	0.015	20	20	7	42	39	A,B,C,D,E,A	5mor
LN10	200	0.1	0.005	20	20	7	42	39	A,B,C,D,E,A	5mor
LN10	300	0.3	0.025	20	20	6	45	37	A,B,C,D,E,A	5mor
LN10	300	0.3	0.015	20	20	6	44	38	A,B,C,D,E,A	5mor
LN10	300	0.3	0.005	20	20	7	42	39	A,B,C,D,E,A	5mor
LN10	300	0.2	0.025	20	20	7	44	37	A,B,C,D,E,A	5mor
LN10	300	0.2	0.015	20	20	7	42	39	A,B,C,D,E,A	5mor
LN10	300	0.2	0.005	20	20	7	42	39	A,B,C,D,E,A	5mor
LN10	300	0.1	0.025	20	20	6	46	36	A,B,C,D,E,A	5mor
LN10	300	0.1	0.015	20	20	7	42	39	A,B,C,D,E,A	5mor
LN10	300	0.1	0.005	20	20	7	42	39	A,B,C,D,E,A	5mor
LN10	400	0.3	0.025	15	18	10	44	35	A,B,C,D,E,A	5mor
LN10	400	0.3	0.015	20	20	10	44	35	A,B,C,D,E,A	5mor
LN10	400	0.3	0.005	20	17	10	44	35	A,B,C,D,E,A	5mor
LN10	400	0.2	0.025	20	20	10	44	35	A,B,C,D,E,A	5mor
LN10	400	0.2	0.015	20	20	10	44	35	A,B,C,D,E,A	5mor
LN10	400	0.2	0.005	20	20	10	44	35	A,B,C,D,E,A	5mor
LN10	400	0.1	0.025	20	20	10	44	35	A,B,C,D,E,A	5mor
LN10	400	0.1	0.015	20	20	10	44	35	A,B,C,D,E,A	5mor
LN10	400	0.1	0.005	20	20	10	44	35	A,B,C,D,E,A	5mor
