# Supplementary material for: HiCAT: a tool for automatic annotation of centromere structure
Source: Genome Biol. 2023 Mar 28;24:58. doi: 10.1186/s13059-023-02900-5 (PMC10053651; doi:10.1186/s13059-023-02900-5)
Supplement: Supplementary file 4 — Additional file 4: Table S3. Centromere regions in human and Arabidopsis thaliana. [file 13059_2023_2900_MOESM4_ESM.xlsx]

## Sheet: Sheet1
Table S3. Centromere regions in human and Arabidopsis thaliana
Human CHM13 version 1.0 assemly				Arabidopsis thaliana Col-CEN assembly
Chromosomes	Start	End		Chromosomes	Start	End
1	121796218	126300656		1	14841109	17559778
2	92333539	94673018		2	3823791	6045243
3	91738494	92596313		3	13597187	15733925
4	52115581	54870604		4	4203901	6977949
5	47077198	49596620		5	11784130	14551809
6	58286939	61058622
7	60414370	63714496
8	44243543	46325076
9	44952789	47582587
10	39633785	41664580
11	51061950	54413485
12	34620831	37202143
13	16220361	18171058
14	10149798	12766096
15	17263917	18275855
16	35854534	37793358
17	23433664	27487230
18	15971634	20740248
19	25846349	29749516
20	26925846	29099648
21	11699867	12031015
22	12816949	15739833
X	57820108	60927196
