# Supplementary material for: HiCAT: a tool for automatic annotation of centromere structure
Source: Genome Biol. 2023 Mar 28;24:58. doi: 10.1186/s13059-023-02900-5 (PMC10053651; doi:10.1186/s13059-023-02900-5)
Supplement: Supplementary file 5 — Additional file 5: Table S4. Comparison between HiCAT and previous studies for HORs in human centromeres. [file 13059_2023_2900_MOESM5_ESM.xlsx]

## Sheet: Sheet1
Table S4. Comparison between HiCAT and previous studies for HORs in human centromeres
Chr	HOR in HiCAT	The length of HOR unit in monomer patern for HiCAT	HOR unit in monomer pattern for HiCAT	HOR unit repeat number	Previous reported HOR	Previous reported HOR length	Consistency
1	R1L2	2	1_2	8916	D1Z7	6	Top 2 and 3
	R2L6	6	1_2_5_6_4_3	842
	R3L6	6	3_4_6_5_2_1	741
	R4L14	14	5_6_4_3_5_2_1_2_5_6_4_3_1_2	12
	R5L4	4	4_3_1_2	39
2	R1L4	4	1_2_3_4	2261	D2Z1	4	Top 1
	R2L8	8	1_2_3_4_1_2_3_2	279
	R3L2	2	1_2	621
	R4L2	2	4_1	354
	R5L12	12	1_2_3_4_1_2_3_2_1_2_3_4	36
3	R1L17	17	1_2_3_4_5_6_7_8_9_10_11_12_13_8_14_15_16	254	D3Z1	17	Top 1
	R2L15	15	4_5_6_7_8_9_10_11_12_13_8_14_15_16_1	20
	R10L2	2	2_3	14
4	R1L19	19	1_2_3_4_5_6_7_8_2_3_9_10_6_11_12_1_5_6_13	618	D4Z1	19	Top 1
	R2L25	25	11_12_1_5_6_13_1_2_3_4_5_6_7_8_2_3_9_10_6_12_1_5_9_10_6	84
	R3L18	18	12_1_5_6_13_1_2_3_4_5_6_7_8_2_3_9_10_6	37
	R4L14	14	1_2_3_4_5_6_7_8_2_3_9_10_6_13	27
	R5L16	16	9_10_6_11_12_1_5_6_13_1_2_3_4_5_6_7	22
5	R1L12	12	1_2_3_4_5_6_1_7_1_2_3_8	607	D5Z2	6	Not in TOP5
	R2L4	4	1_2_3_8	1377
	R3L8	8	1_2_3_4_5_6_1_7	160
	R4L10	10	1_2_3_4_5_6_1_2_3_8	80
	R5L14	14	1_7_1_2_3_4_5_6_1_7_1_2_3_8	25
6	R1L18	18	1_2_3_4_5_6_7_8_9_10_11_12_13_14_15_16_2_17	647	D6Z1	18	Top 1
	R2L15	15	1_2_3_4_5_6_7_8_9_10_11_12_13_14_15	431
	R3L16	16	2_17_1_2_3_4_5_6_7_8_9_10_11_12_13_14	20
7	R1L6	6	1_2_3_4_5_6	2973	D7Z1	6	Top 1
	R2L10	10	7_4_5_6_1_2_3_4_5_6	57
	R3L4	4	1_2_3_4	104
	R4L4	4	4_5_6_1	49
	R5L4	4	6_1_2_3	40
8	R1L15	15	1_2_3_4_5_6_7_8_9_10_11_5_6_7_11	253	D8Z2	11	Top 4
	R2L7	7	5_6_7_8_9_10_11	520
	R3L8	8	1_2_3_4_5_6_7_11	410
	R4L11	11	8_9_10_11_1_2_3_4_5_6_7	229
	R5L19	19	5_6_7_11_1_2_3_4_5_6_7_8_9_10_11_1_2_3_4	18
9	R1L11	11	1_2_3_4_5_6_7_1_2_3_8	717	D9Z4	7	Top 3
	R2L4	4	1_2_3_4	1055
	R3L7	7	4_5_6_7_1_2_3	246
	R4L4	4	1_2_3_8	334
	R5L8	8	1_2_3_8_1_2_3_4	96
10	R1L6	6	1_2_3_4_5_6	944	D10Z1	8	Top 2
	R2L8	8	5_6_7_8_1_2_3_4	572
	R3L10	10	2_3_4_5_6_7_8_1_9_1	132
	R4L12	12	5_6_1_10_5_6_7_8_1_2_3_4	84
	R5L4	4	7_8_1_9	74
11	R1L5	5	1_2_3_4_5	3915	D11Z1	5	Top 1
12	R1L8	8	1_2_3_4_5_6_7_8	1434	D12Z3	8	Top 1
	R2L4	4	5_6_7_8	377
	R3L6	6	7_8_1_2_3_4	234
	R4L16	16	5_6_7_8_1_2_3_4_5_6_7_8_5_6_3_4	29
	R5L16	16	3_4_5_6_7_8_1_2_3_4_5_2_7_8_1_2	13
13	R1L7	7	1_2_3_4_5_6_7	1015	D13Z1	11	Top 2
	R2L11	11	4_5_6_7_1_9_8_10_1_2_3	567
	R3L4	4	1_9_8_10	54
14	R1L8	8	1_2_3_4_5_6_7_8	1891	D14Z9	8	Top 1
	R2L2	2	7_8	78
	R4L4	4	2_3_4_5	10
15	R1L11	11	1_2_3_4_5_6_7_8_9_10_11	305	D15Z3	11	Top 1
	R2L4	4	8_9_6_7	635
	R3L22	22	3_4_5_6_7_8_9_10_11_1_12_3_4_5_6_7_8_9_10_11_1_2	23
16	R1L10	10	1_2_3_2_4_5_6_7_8_7	989	D16Z2	10	Top 1
	R2L6	6	7_1_2_3_2_4	102
	R3L6	6	6_7_8_7_1_2	94
	R4L8	8	2_4_5_6_7_8_7_1	56
	R5L8	8	7_1_2_3_2_4_5_6	51
17	R1L14	14	1_2_3_4_5_6_7_8_9_10_11_12_13_14	1282	D17Z1	16	Not in TOP5
	R2L1	1	7	3854
	R3L14	14	15_14_1_2_3_4_5_6_17_19_18_10_20_16	185
	R4L8	8	14_1_2_3_4_5_6_7	18
	R5L12	12	4_5_6_7_8_9_10_11_12_13_14_22	11
18	R1L12	12	1_2_3_4_5_6_7_8_1_4_9_10	1554	D18Z1	12	Top 1
	R2L8	8	1_2_3_4_5_6_7_8	739
	R3L10	10	1_2_3_6_7_8_1_4_9_10	90
	R4L4	4	1_4_9_10	138
	R5L6	6	1_2_3_6_7_8	66
19	R1L2	2	1_2	11039	D19Z3	6	Top 2
	R2L6	6	5_4_3_6_1_2	120
20	R1L16	16	1_2_3_4_5_6_7_8_3_9_10_11_12_13_10_13	726	D20Z2	16	Top 1
	R2L14	14	13_1_2_3_4_5_6_7_8_3_9_10_11_12	36
	R3L14	14	6_7_8_3_9_10_11_12_13_10_13_1_2_3	17
	R4L2	2	10_13	84
	R5L8	8	2_3_4_5_6_7_8_3	16
21	R1L11	11	1_2_3_4_5_6_7_4_8_9_10	157	D21Z1	11	Top 1
	R2L9	9	4_8_9_10_1_2_3_4_5	22
22	R1L8	8	1_2_3_4_5_6_7_8	2091	D22Z?	8	Top 1
	R2L6	6	3_4_5_6_7_8	38
	R3L6	6	8_1_2_3_4_5	30
	R4L6	6	1_2_3_4_5_6	19
X	R1L12	12	1_2_3_4_5_6_7_8_9_10_11_12	1474	DXZ1	12	Top 1
	R3L5	5	4_5_6_7_8	16
