# Supplementary material for: HiCAT: a tool for automatic annotation of centromere structure
Source: Genome Biol. 2023 Mar 28;24:58. doi: 10.1186/s13059-023-02900-5 (PMC10053651; doi:10.1186/s13059-023-02900-5)
Supplement: Supplementary file 6 — Additional file 6: Table S5. Location bias enrichment test in CEN5. [file 13059_2023_2900_MOESM6_ESM.xlsx]

## Sheet: Sheet1
Table S5. Location bias enrichment test in CEN5
R1L12 with 12 monomers								R1L12 with 16 monomers								R1L12 with 20 monomers
Start	End	Observed value	mean	sd	p-value	Significant(p-value＜0.05)		Start	End	Observed value	mean	sd	p-value	Significant(p-value＜0.05)		Start	End	Observed value	mean	sd	p-value	Significant(p-value＜0.05)
0	100776	5	6.41	2.46209	0.716571	No		0	100776	1	5.15	2.43465	0.955862	No		0	100776	3	4.88	1.9041	0.838263	No
100776	201552	9	6.57	2.33776	0.149296	No		100776	201552	2	5.11	1.97937	0.941933	No		100776	201552	3	5.12	2.06533	0.847665	No
201552	302328	16	5.76	2.58116	3.63603e-05	Yes		201552	302328	1	5.07	2.33776	0.959157	No		201552	302328	2	4.28	2.02524	0.869873	No
302328	403104	10	6.47	2.34288	0.065945	No		302328	403104	5	5.51	2.08084	0.596808	No		302328	403104	1	4.75	1.86748	0.977681	No
403104	503880	11	5.99	2.66644	0.0301284	Yes		403104	503880	3	5.23	1.95885	0.872528	No		403104	503880	3	4.91	2.31558	0.795271	No
503880	604656	6	6.29	2.35497	0.549003	No		503880	604656	9	5.4	2.36643	0.0640951	No		503880	604656	4	4.82	2.06582	0.654293	No
604656	705432	6	5.86	2.34529	0.4762	No		604656	705432	5	5.7	2.20681	0.624454	No		604656	705432	10	4.71	2.20134	0.00812879	Yes
705432	806208	1	6.08	2.41942	0.982121	No		705432	806208	5	5.17	1.95987	0.534561	No		705432	806208	4	4.86	1.93918	0.671293	No
806208	906984	4	6.1	2.63629	0.787151	No		806208	906984	10	5.13	2.21204	0.0138471	Yes		806208	906984	14	4.78	2.31767	3.47295e-05	Yes
906984	1007760	7	5.91	2.29824	0.317651	No		906984	1007760	8	5.44	2.24642	0.127228	No		906984	1007760	10	4.63	2.16636	0.00659095	Yes
1007760	1108536	0	6.25	2.33827	0.99624	No		1007760	1108536	1	5.21	2.23291	0.970314	No		1007760	1108536	11	5.28	2.29817	0.00640635	Yes
1108536	1209312	7	6.37	2.20751	0.387673	No		1108536	1209312	11	5.3	1.97737	0.00197195	Yes		1108536	1209312	6	4.58	2.20536	0.259824	No
1209312	1310088	6	6.19	2.27462	0.533285	No		1209312	1310088	12	5.24	1.94484	0.000254604	Yes		1209312	1310088	6	4.48	2.0999	0.234581	No
1310088	1410864	5	6.61	2.49357	0.74075	No		1310088	1410864	5	5.23	2.34459	0.539073	No		1310088	1410864	8	5.24	2.20055	0.104878	No
1410864	1511640	3	6.41	2.30259	0.930689	No		1410864	1511640	8	5.72	2.4128	0.17234	No		1410864	1511640	8	4.55	2.2017	0.0585611	No
1511640	1612416	2	5.95	2.52339	0.94125	No		1511640	1612416	6	5.54	2.21097	0.417594	No		1511640	1612416	3	4.65	2.25998	0.767334	No
1612416	1713192	7	6.34	2.55037	0.3979	No		1612416	1713192	6	5.18	2.34683	0.363392	No		1612416	1713192	4	4.77	2.01918	0.648525	No
1713192	1813968	7	6.47	2.75846	0.423818	No		1713192	1813968	11	5.3	2.27376	0.0060905	Yes		1713192	1813968	7	4.72	2.40865	0.171924	No
1813968	1914744	3	6.61	2.16746	0.952098	No		1813968	1914744	12	5.4	2.07846	0.000748082	Yes		1813968	1914744	5	4.77	2.11118	0.456624	No
1914744	2015520	1	6.39	2.19041	0.993067	No		1914744	2015520	3	5.53	2.29109	0.865264	No		1914744	2015520	0	4.79	1.78491	0.996358	No
2015520	2116296	0	6.04	2.40799	0.993935	No		2015520	2116296	0	5.18	2.29513	0.987995	No		2015520	2116296	2	4.91	2.18676	0.908362	No
2116296	2217072	8	6.37	2.47247	0.254864	No		2116296	2217072	0	5.33	2.18657	0.992608	No		2116296	2217072	2	4.65	1.94615	0.913348	No
2217072	2317848	8	6.01	2.59806	0.221851	No		2217072	2317848	0	5.34	2.0747	0.994971	No		2217072	2317848	2	5.06	2.19007	0.918826	No
2317848	2418624	14	6.32	2.60722	0.0016113	Yes		2317848	2418624	1	5.43	2.47489	0.963271	No		2317848	2418624	1	4.75	1.81865	0.980394	No
2418624	2519400	10	6.23	2.39522	0.0577477	No		2418624	2519400	8	5.16	2.11528	0.0896986	No		2418624	2519400	1	5.06	1.95867	0.980906	No
