# Supplementary material for: HiCAT: a tool for automatic annotation of centromere structure
Source: Genome Biol. 2023 Mar 28;24:58. doi: 10.1186/s13059-023-02900-5 (PMC10053651; doi:10.1186/s13059-023-02900-5)
Supplement: Supplementary file 8 — Additional file 8: Table S7. HiCAT HORs in Arabidopsis thaliana centromeres. [file 13059_2023_2900_MOESM8_ESM.xlsx]

## Sheet: Sheet1
Table S7. HiCAT HORs in Arabidopsis thaliana centromeres
Chr	HOR in HiCAT	The length of HOR unit in monomer patern for HiCAT	HOR unit in monomer pattern for HiCAT	HOR unit repeat number
1	R1L2	2	1_2	3246
	R2L1	1	1	6163
	R3L1	1	2	2265
	R4L2	2	1_5	65
	R5L3	3	2_1_17	31
2	R1L1	1	1	3481
	R2L2	2	2_1	1213
	R3L1	1	2	1587
	R4L4	4	4_1_2_3	172
	R5L3	3	1_3_4	216
	R18L8	8	2_1_3_4_2_3_4_1	16
3	R1L2	2	1_2	2207
	R2L1	1	3	3056
	R3L1	1	2	2830
	R4L1	1	1	1990
	R5L2	2	1_3	790
4	R1L1	1	1	6000
	R2L2	2	2_3	2247
	R3L1	1	2	3095
	R4L1	1	3	2179
	R5L3	3	3_2_4	132
5	R1L1	1	1	2211
	R2L1	1	2	1495
	R3L2	2	4_2	446
	R4L1	1	3	817
	R5L2	2	3_2	314
